# Supplementary material for: TCR repertoire dynamics and their responses underscores dengue severity
Source: iScience. 2024 Sep 16;27(10):110983. doi: 10.1016/j.isci.2024.110983 (PMC11472631; doi:10.1016/j.isci.2024.110983)
Supplement: Data S1. Distribution of clinical symptoms in mild, moderate, and severe dengue positive patients [file mmc2.xlsx]

## Sheet: Sheet1
Supplementary File S1. Distribution of clinical symptoms in mild, moderate, and severe dengue positive patients
Sample ID	Group	Age	Gender	Clinical diagnosis	Presenting complaint	Past medical illness	Clinical outcome
IGIB1130567172	Mild	23	Female	Dengue Fever	Fever with complaints of high grade Fever(1NA2f), chills,nausea	No significant	Discharge
IGIB113002277314	Mild	2	Male	NA	NA	NA	NA
IGIB113002374331	Mild	7	Male	NA	NA	NA	NA
IGIB113002156413	Mild	27	Male	NA	NA	NA	NA
IGIB1130806789	Mild	33	Male	Dengue Fever with Warning signs with Dehydration and Polyserositis	Persistent Fever since 5- 6 days, Multiple episodes of vomiting, Loos stools for 1 day, Pain abdomen	No significant	Discharge
IGIB113002385876	Mild	19	Male	NA	NA	NA	NA
IGIB1130143348	Mild	55	Female	NA	NA	NA	NA
IGIB1130490942	Mild	16	Male	Acute pharyngitis	Fever	No significant	Discharge
IGIB1130924841	Mild	31	Female	Dengue Fever	Fever since 3-4 days followed by 3-4 episodes of blood associated with vomiting	No significant	Discharge
IGIB113002278963	Mild	18	Male	NA	NA	NA	NA
IGIB113002358285	Mild	19	Female	NA	NA	NA	NA
IGIB1130914037	Mild	26	Male	NA	NA	NA	Discharge
IGIB113002300283	Mild	52	Female	NA	NA	NA	NA
IGIB113000849750	Mild	24	Male	NA	NA	NA	NA
IGIB1130928465	Mild	25	Male	Dengue Fever	Vomiting since 1 day 1NA episodes, pain in abdomen, fever since 2 days, nausea,	No significant	Discharge
IGIB113002356641	Mild	6	Male	NA	NA	NA	NA
IGIB113083612	Mild	7	Female	Dengue Fever	Fever 1 day	No significant	Discharge
IGIB113002385384	Mild	57	Male	NA	NA	NA	NA
IGIB113002390340	Mild	30	Female	NA	NA	NA	NA
IGIB113002364921	Mild	32	Male	NA	NA	NA	NA
IGIB113002298284	Mild	20	Male	NA	NA	NA	NA
IGIB113002354001	Mild	15	Male	NA	NA	NA	NA
IGIB1130631658	Mild	28	Male	Dengue Fever	Fever with chills x 4 days no nausea and vomiting rashes over body	No significant	Discharge
IGIB113002372457	Mild	9	Male	NA	NA	NA	NA
IGIB1130493563	Mild	16	Male	Dengue Fever	High Grade Fever since 3 days, Vomiting since 3 days, Headache since 2 days	No significant	Discharge
IGIB1130532683	Mild	30	Male	Dengue Fever	Further evaluation	No significant	Discharge
IGIB113002257842	Mild	10	Female	NA	NA	NA	NA
IGIB1130564259	Mild	24	Female	NA	NA	NA	NA
IGIB113003405741	Mild	11	Female	NA	NA	NA	NA
IGIB1130141653	Mild	32	Female	NA	NA	NA	NA
IGIB1130486503	Mild	36	Male	Dengue Fever (NS1 Antigen Positive) with thrombocytopenia	Fever for 4 days, Head ache for 2 days	No significant	Discharge
IGIB1130427008	Mild	59	Male	Fistula in ano.	Recurrent pain and purulent discharge from perianal region	No significant	Discharge
IGIB1130388376	Mild	9	Male	Dengue Fever (NS1 Antigen : Positive (3.5))	Fever since 3 days	No significant	Discharge
IGIB113001484596	Mild	48	Male	NA	NA	NA	NA
IGIB113002393843	Mild	19	Male	NA	NA	NA	NA
IGIB113002224539	Mild	35	Female	NA	NA	NA	NA
IGIB1130923527	Mild	30	Male	Dengue infection	Further evaluation	No significant	Discharge
IGIB1130492220	Mild	27	Female	Dengue Fever (NS1 Antigen Positive) with Dehydration and warning signs	Fever for 5 days, Loose stools for 3 days , Vomiting for 3 days, Pain abdomen for 2 days	No significant	Discharge
IGIB1130536264	Mild	30	Male	Dengue Fever with hemoconcentration and warning signs	Fever and chills with rigors since 2-3 days, Patient also complaints of multiple episodes of vomiting patient is not able to drink or eat anything from 1 day	No significant	Discharge
IGIB1130661232	Mild	24	Male	NA	NA	NA	NA
IGIB113002311298	Mild	28	Male	NA	NA	NA	NA
IGIB113002320529	Mild	41	Female	NA	NA	NA	NA
IGIB1130417931	Mild	62	Female	NA	NA	NA	NA
IGIB1130918017	Mild	35	Male	Dengue Fever (NS 1 positive)	Fever for 6 days, orbital pain and backache also vomiting 1 episode, constipation for 2 days	No significant	Discharge
IGIB1130902375	Mild	35	Male	Dengue Fever	Fever since 5 days, 2 episodes of loose stools, shortness of breath on exertion since 2 days	No significant	Discharge
IGIB113002317760	Moderate	36	Male	NA	NA	NA	NA
IGIB1130491776	Moderate	19	Female	Dengue Fever	Fever and bodyache, 3 days cold	No significant	Discharge
IGIB1130929243	Moderate	10	Male	Dengue Fever with waring signs	Fever since 5 days, Nausea since morning, Decreased oral intake, Decreased urine output	No significant	Discharge
IGIB113002348939	Moderate	21	Male	NA	NA	NA	NA
IGIB1130176342	Moderate	29	Male	NA	NA	NA	NA
IGIB113065285	Moderate	10	Male	Dengue Fever	Fever since 3 days, Poor oral intake since morning, decreased urine output	No significant	Discharge
IGIB1130559003	Moderate	53	Female	tinnitus	Tinnitus,slight impairment of hearing,occaisonal giddiness since few years	No significant	No Data Found
IGIB113002385680	Moderate	27	Male	NA	NA	NA	NA
IGIB1130496737	Moderate	16	Female	Dengue Fever (NS1 Antigen : Positive)	Fever since 3 days, Headache since 3 days, Vomiting since today	No significant	Discharge
IGIB113060368	Moderate	38	Male	Dengue Fever (Dengue NS1 Positive) With Dehydration	Fever with chills from 4 days,M Headache, Bodyache, 1 Episode of blackout, Pain in upper abdomen on right side from 2-3 days	No significant	Discharge
IGIB1130635311	Moderate	19	Male	NA	NA	NA	NA
IGIB1130744095	Moderate	31	Male	Dengue Fever with waring signs, dehydration	Fever with chills from 2 days, Severe nausea, Pain abdomen in epigastrium	No significant	Discharge
IGIB1130395724	Moderate	27	Female	Dengue Fever	Bodyache, giddiness, high coloured urine	No significant	Discharge
IGIB113003404387	Moderate	31	Male	NA	NA	NA	NA
IGIB1130757484	Moderate	24	Male	CPRS Code Not mentioned	NA	NA	NA
IGIB113002311561	Moderate	21	Female	NA	NA	NA	NA
IGIB1130493597	Moderate	38	Female	OME	Ear blockage	No significant	Discharge
IGIB113002308435	Moderate	10	Male	NA	NA	NA	NA
IGIB113002374106	Moderate	15	Male	NA	NA	NA	NA
IGIB113002097879	Moderate	25	Female	NA	NA	NA	NA
IGIB1130925817	Moderate	18	Female	Dengue Infection	High Fever and chills along with vomiting and lower backache since 4 days	No significant	Discharge
IGIB113002365687	Moderate	30	Male	NA	NA	NA	NA
IGIB113002340442	Moderate	18	Male	NA	NA	NA	NA
IGIB113078087	Moderate	22	Male	CPRS Code Not mentioned	NA	NA	NA
IGIB1130117598	Moderate	34	Female	Dengue Fever With Warning Signs And Severe Dehydration	Fever for 6 days, Head ache for 3 days	No significant	Discharge
IGIB113002314270	Moderate	23	Male	NA	NA	NA	NA
IGIB1130658717	Moderate	52	Male	NA	NA	NA	NA
IGIB1130483166	Moderate	33	Male	NA	NA	NA	NA
IGIB113002376445	Moderate	12	Female	NA	NA	NA	NA
IGIB1130922387	Moderate	69	Female	Parkinsonsm plus syndrome and bilateral thigh pain	Stiffeness in lower limps	No significant	Discharge
IGIB113002300009	Moderate	26	Male	NA	NA	NA	NA
IGIB1130922137	Moderate	39	Female	Dengue Fever	3days of fever, severe chesty cough with rs discomfort on coughing	COVID 19	Discharge
IGIB113001664199	Moderate	27	Female	NA	NA	NA	NA
IGIB113002353774	Moderate	19	Female	NA	NA	NA	NA
IGIB1130927056	Moderate	15	Male	Dengue Fever	Fever on and off since 5 days associated with generalised abdominal pain, body ache and generalised weakness	No significant	Discharge
IGIB1130488088	Moderate	27	Female	Acute febrile illness with dehydration, dengue Fever with boderline splenomegaly, hypovitaminosis	high grade Fever -associated with generalized weakness and body pain since 3 days	No significant	Discharge
IGIB113002394123	Moderate	38	Male	NA	NA	NA	NA
IGIB1130151498	Moderate	22	Male	NA	NA	NA	NA
IGIB1130170839	Moderate	26	Male	NA	NA	NA	NA
IGIB1130482394	Moderate	14	Male	Dengue Fever with warning signs	Fever for 3 days, Decreased oral acceptance for 1 day, Pain abdomen and vomiting for 1 day	No significant	Discharge
IGIB1130922003	Moderate	32	Female	Dengue Fever with Thrombocytopenia	High grade Fever, loose stools, sore throat and patient also has complain of abdominal cramps x 3 days and minimal brownish spotting PV since 3 days	No significant	Discharge
IGIB1130926534	Moderate	25	Male	Dengue Fever	Fever with chills since 3 days, weakness, generalised bodyache, bitter taste in mouth	No significant	Discharge
IGIB1130478750	Moderate	41	Male	Dengue Fever	Fever with chills, nausea/abd discomfort, mild headache and generalised weakness	No significant	Discharge
IGIB113002365734	Moderate	26	Male	NA	NA	NA	NA
IGIB1130487048	Moderate	28	Male	Dengue Hemorrhagic Fever with Polyserositis	Fever since 3 days, Body ache since 3 days, Headache since 1 day, Poor oral intake	No significant	Discharge
IGIB1130490699	Moderate	11	Female	Dengue Fever with warning Signs	High grade Fever since 4 days, Persistent Vomiting since morning, Decrease oral intake and decrease urine output	No significant	Discharge
IGIB1130465475	Severe	27	Male	Acute febrile Illness	Fever	No significant	Discharge
IGIB1130259880	Severe	9	Male	Dengue Fever	Fever	No significant	Discharge
IGIB113002297804	Severe	43	Female	NA	NA	NA	NA
IGIB113002313519	Severe	10	Female	NA	NA	NA	NA
IGIB1130581789	Severe	18	Male	Dengue Fever	Fever high grade with chills since 3 days, excessive giddiness, nausea and vomiting since 2 days	No significant	Discharge
IGIB113002190929	Severe	76	Male	NA	NA	NA	NA
IGIB1130492817	Severe	22	Male	NA	NA	NA	NA
IGIB1130271063	Severe	35	Male	NA	NA	NA	NA
IGIB113002368720	Severe	16	Male	NA	NA	NA	NA
IGIB113002299733	Severe	16	Male	NA	NA	NA	NA
IGIB1130925327	Severe	34	Male	Dengue infection	Fever since 6 days, high grade 101 °F , on and off, associated with headache	No significant	Discharge
IGIB113002307585	Severe	59	Male	NA	NA	NA	NA
IGIB113002393366	Severe	37	Male	NA	NA	NA	NA
IGIB113002393520	Severe	66	Male	NA	NA	NA	NA
IGIB1130927408	Severe	40	Female	Dengue Fever with thrombocytopenia with dehydration	Fever with chills with Generalized weakness with myalgia since 4 days and Poor oral intake since 3 days	No significant	Discharge
IGIB1130480090	Severe	33	Male	Dengue Fever (NS1 Antigen Positive)	Fever with chills from 2-3 days, Loose stools from 1 day, 3-4 times, Headache, body ache from 3 days, Nausea, Dark yellow urine from 2 days	No significant	Discharge
IGIB1130630558	Severe	40	Male	Dengue Infection	Fever (around 101 °F) for 4 days and bloating	No significant	Discharge
IGIB1130489912	Severe	71	Male	Dengue Fever	Fever since 4 days, Weakness since 4 days, Increased frequency of micturation since 4 days, Chills since 2 day, Loss of appetite since 2 days	Hypertension, Type-2 DM, Bronchial asthma, Hypothyroidism, Covid-19	Discharge
IGIB1130259871	Severe	37	Female	NA	NA	NA	NA
IGIB1130349380	Severe	43	Male	Dengue Fever	Ear blockage	No significant	Discharge
IGIB113093534	Severe	16	Male	Fever under evaluation	Fever Since 5 days A/W Chills, C/O Vomiting Since 2 fays	No significant	Discharge
