# Supplementary material for: TCR repertoire dynamics and their responses underscores dengue severity
Source: iScience. 2024 Sep 16;27(10):110983. doi: 10.1016/j.isci.2024.110983 (PMC11472631; doi:10.1016/j.isci.2024.110983)
Supplement: Data S2. Total sequencing reads with TCR aligned reads for 112 dengue samples segregated based on severity [file mmc3.xlsx]

## Sheet: Sheet1
Supplementary File S2: Total sequencing reads with TCR aligned reads for 112 dengue samples segregated based on severity
Sample ID	Group	Total Reads	TCR Aligned reads	Serotype
IGIB1130567172	Mild	24756934	550	DENV-2
IGIB113002277314	Mild	27115516	944	DENV-2
IGIB113002374331	Mild	22192232	900	DENV-2
IGIB113002156413	Mild	19815996	238	DENV-2
IGIB1130806789	Mild	23018615	448	DENV-2
IGIB113002385876	Mild	15125475	297	DENV-2
IGIB1130143348	Mild	24480479	256	DENV-2
IGIB1130490942	Mild	19709639	343	DENV-2
IGIB1130924841	Mild	24120820	219	DENV-2
IGIB113002278963	Mild	29637165	77	DENV-2
IGIB113002358285	Mild	21237845	348	DENV-2
IGIB1130914037	Mild	20689772	166	DENV-2
IGIB113002300283	Mild	16740914	250	DENV-2
IGIB113000849750	Mild	23157532	176	DENV-2
IGIB1130928465	Mild	24964608	176	DENV-2
IGIB113002356641	Mild	16894030	253	DENV-2
IGIB113083612	Mild	22801393	274	DENV-2
IGIB113002385384	Mild	14051230	102	DENV-2
IGIB113002390340	Mild	13342345	143	DENV-2
IGIB113002364921	Mild	19385771	113	DENV-2
IGIB113002298284	Mild	13935098	71	DENV-2
IGIB113002354001	Mild	21976864	163	DENV-2
IGIB1130631658	Mild	14478385	233	DENV-2
IGIB113002372457	Mild	16129961	79	DENV-2
IGIB1130493563	Mild	14376223	41	DENV-2
IGIB1130532683	Mild	12084500	149	DENV-2
IGIB113002257842	Mild	26769646	64	DENV-2
IGIB1130564259	Mild	10139357	109	DENV-2
IGIB113003405741	Mild	22093670	23	DENV-2
IGIB1130141653	Mild	15551132	84	DENV-2
IGIB1130486503	Mild	14500986	6	DENV-2
IGIB1130427008	Mild	15918095	57	DENV-2
IGIB1130388376	Mild	17516139	68	DENV-2
IGIB113001484596	Mild	11574206	9	DENV-2
IGIB113002393843	Mild	8715022	38	DENV-2
IGIB113002224539	Mild	6420551	3	DENV-2
IGIB1130923527	Mild	19241622	16	DENV-2
IGIB1130492220	Mild	10372354	19	DENV-2
IGIB1130536264	Mild	25083377	15	DENV-2
IGIB1130661232	Mild	24348158	9	DENV-2
IGIB113002311298	Mild	19204983	2	DENV-2
IGIB113002320529	Mild	25987962	2	DENV-2
IGIB1130417931	Mild	14366264	11	DENV-2
IGIB1130918017	Mild	17209498	7	DENV-2
IGIB1130902375	Mild	26386448	1	DENV-2
IGIB113002317760	Moderate	15752363	438	DENV-2
IGIB1130491776	Moderate	19802175	565	DENV-2
IGIB1130929243	Moderate	21219869	1072	DENV-2
IGIB113002348939	Moderate	23825751	650	DENV-2
IGIB1130176342	Moderate	20393681	753	DENV-2
IGIB113065285	Moderate	26295812	318	DENV-2
IGIB1130559003	Moderate	14296767	395	DENV-2
IGIB113002385680	Moderate	23069013	499	DENV-2
IGIB1130496737	Moderate	14498647	461	DENV-2
IGIB113060368	Moderate	21426096	386	DENV-2
IGIB1130635311	Moderate	23507685	538	DENV-2
IGIB1130744095	Moderate	21957183	483	DENV-2
IGIB1130395724	Moderate	13398342	238	DENV-2
IGIB113003404387	Moderate	21524835	307	DENV-2
IGIB1130757484	Moderate	16818207	460	DENV-2
IGIB113002311561	Moderate	10806065	227	DENV-2
IGIB1130493597	Moderate	15357443	271	DENV-2
IGIB113002308435	Moderate	16975469	249	DENV-2
IGIB113002374106	Moderate	18511784	285	DENV-2
IGIB113002097879	Moderate	16363689	532	DENV-2
IGIB1130925817	Moderate	18062916	258	DENV-2
IGIB113002365687	Moderate	17272083	319	DENV-2
IGIB113002340442	Moderate	17173384	330	DENV-2
IGIB113078087	Moderate	15519008	205	DENV-2
IGIB1130117598	Moderate	18179024	62	DENV-2
IGIB113002314270	Moderate	16482950	205	DENV-2
IGIB1130658717	Moderate	14479900	124	DENV-2
IGIB1130483166	Moderate	9605188	113	DENV-2
IGIB113002376445	Moderate	11604244	212	DENV-2
IGIB1130922387	Moderate	13501144	101	DENV-2
IGIB113002300009	Moderate	14905122	87	DENV-2
IGIB1130922137	Moderate	27643200	19	DENV-2
IGIB113001664199	Moderate	15232081	55	DENV-2
IGIB113002353774	Moderate	14406440	83	DENV-2
IGIB1130927056	Moderate	5509465	129	DENV-2
IGIB1130488088	Moderate	18667548	52	DENV-2
IGIB113002394123	Moderate	9097322	55	DENV-2
IGIB1130151498	Moderate	11677338	37	DENV-2
IGIB1130170839	Moderate	37975566	59	DENV-2
IGIB1130482394	Moderate	7517020	95	DENV-2
IGIB1130922003	Moderate	23693519	13	DENV-2
IGIB1130926534	Moderate	35580009	16	DENV-2
IGIB1130478750	Moderate	34767709	55	DENV-2
IGIB113002365734	Moderate	33883474	7	DENV-2
IGIB1130487048	Moderate	23717240	12	DENV-2
IGIB1130490699	Moderate	28177649	10	DENV-2
IGIB1130465475	Severe	21658576	318	DENV-2
IGIB1130259880	Severe	19119046	410	DENV-2
IGIB113002297804	Severe	13729663	152	DENV-2
IGIB113002313519	Severe	14618178	281	DENV-2
IGIB1130581789	Severe	12882474	354	DENV-2
IGIB113002190929	Severe	17393424	140	DENV-2
IGIB1130492817	Severe	6818452	89	DENV-2
IGIB1130271063	Severe	9441244	146	DENV-2
IGIB113002368720	Severe	6431842	83	DENV-2
IGIB113002299733	Severe	13453055	54	DENV-2
IGIB1130925327	Severe	15931636	66	DENV-2
IGIB113002307585	Severe	14752228	11	DENV-2
IGIB113002393366	Severe	6062949	1	DENV-2
IGIB113002393520	Severe	8567641	11	DENV-2
IGIB1130927408	Severe	27193096	18	DENV-2
IGIB1130480090	Severe	24130654	35	DENV-2
IGIB1130630558	Severe	26078203	2	DENV-2
IGIB1130489912	Severe	18725590	38	DENV-2
IGIB1130259871	Severe	30921745	2	DENV-2
IGIB1130349380	Severe	21235813	29	DENV-2
IGIB113093534	Severe	29184382	1	DENV-2
