# Supplementary material for: TCR repertoire dynamics and their responses underscores dengue severity
Source: iScience. 2024 Sep 16;27(10):110983. doi: 10.1016/j.isci.2024.110983 (PMC11472631; doi:10.1016/j.isci.2024.110983)
Supplement: Data S3. TCR clonotype distribution across mild, moderate, and severe groupings of dengue positive (108) patients with statistical analysis [file mmc4.xlsx]

## Sheet: Sheet1
Supplementary File S3. TCR clonotype distribution across mild, moderate, and severe groupings of dengue positive (108) patients with statistical analysis
Sample ID	Group	TCR Clonotypes		Group	Total TCR clonotypes	Median	Average
IGIB1130536264	Mild	11		Mild	4838	68	113
IGIB1130923527	Mild	15		Moderate	6911	131	154
IGIB1130492220	Mild	14		Severe	1347	43	67
IGIB1130493563	Mild	34
IGIB113002385384	Mild	68
IGIB1130532683	Mild	91		Mann Whitney non-parametric unpaird test
IGIB113002300283	Mild	182		Groups	p_value	significance
IGIB1130918017	Mild	4		Mild vs Moderate	0.0333	*
IGIB113002311298	Mild	2		Moderate vs Severe	0.0041	**
IGIB113002320529	Mild	2		Mild vs Severe	0.2655	ns
IGIB1130902375	Mild	1
IGIB1130564259	Mild	70
IGIB113002385876	Mild	220
IGIB113002390340	Mild	98
IGIB113002298284	Mild	54
IGIB1130567172	Mild	328
IGIB1130143348	Mild	151
IGIB1130924841	Mild	130
IGIB113002224539	Mild	2
IGIB113002393843	Mild	27
IGIB1130490942	Mild	225
IGIB1130914037	Mild	103
IGIB1130388376	Mild	57
IGIB113083612	Mild	167
IGIB113000849750	Mild	126
IGIB113002358285	Mild	236
IGIB113002372457	Mild	60
IGIB113002156413	Mild	127
IGIB113002257842	Mild	39
IGIB113002356641	Mild	183
IGIB113002277314	Mild	726
IGIB113002374331	Mild	554
IGIB113002354001	Mild	92
IGIB113003405741	Mild	19
IGIB1130806789	Mild	235
IGIB113001484596	Mild	4
IGIB1130427008	Mild	25
IGIB113002278963	Mild	58
IGIB113002364921	Mild	68
IGIB1130631658	Mild	112
IGIB1130486503	Mild	1
IGIB1130928465	Mild	81
IGIB1130141653	Mild	36
IGIB1130117598	Moderate	53
IGIB1130488088	Moderate	39
IGIB1130658717	Moderate	93
IGIB1130925817	Moderate	214
IGIB1130490699	Moderate	8
IGIB1130487048	Moderate	8
IGIB1130922003	Moderate	10
IGIB1130927056	Moderate	97
IGIB113002394123	Moderate	35
IGIB1130483166	Moderate	71
IGIB113002365734	Moderate	6
IGIB1130922137	Moderate	13
IGIB1130926534	Moderate	12
IGIB1130478750	Moderate	29
IGIB1130395724	Moderate	144
IGIB113002311561	Moderate	118
IGIB113002317760	Moderate	282
IGIB1130922387	Moderate	76
IGIB113060368	Moderate	260
IGIB1130491776	Moderate	353
IGIB1130493597	Moderate	198
IGIB113065285	Moderate	239
IGIB113002308435	Moderate	134
IGIB113002376445	Moderate	129
IGIB1130635311	Moderate	309
IGIB113002340442	Moderate	220
IGIB113002365687	Moderate	179
IGIB1130559003	Moderate	272
IGIB113002353774	Moderate	63
IGIB113002097879	Moderate	334
IGIB113002385680	Moderate	297
IGIB1130757484	Moderate	264
IGIB1130176342	Moderate	470
IGIB1130170839	Moderate	32
IGIB1130151498	Moderate	22
IGIB113078087	Moderate	115
IGIB113002300009	Moderate	58
IGIB113002314270	Moderate	131
IGIB1130744095	Moderate	180
IGIB113001664199	Moderate	23
IGIB113002348939	Moderate	280
IGIB113002374106	Moderate	151
IGIB113003404387	Moderate	140
IGIB1130496737	Moderate	235
IGIB1130929243	Moderate	515
IGIB1130630558	Severe	2
IGIB1130927408	Severe	17
IGIB1130480090	Severe	33
IGIB1130259871	Severe	2
IGIB1130925327	Severe	54
IGIB1130489912	Severe	27
IGIB1130349380	Severe	19
IGIB113002297804	Severe	100
IGIB113002299733	Severe	39
IGIB1130465475	Severe	221
IGIB113002190929	Severe	92
IGIB113002368720	Severe	55
IGIB1130492817	Severe	46
IGIB1130581789	Severe	139
IGIB113002393366	Severe	1
IGIB113002307585	Severe	6
IGIB113002393520	Severe	6
IGIB1130259880	Severe	253
IGIB1130271063	Severe	81
IGIB113002313519	Severe	154
