# Supplementary material for: TCR repertoire dynamics and their responses underscores dengue severity
Source: iScience. 2024 Sep 16;27(10):110983. doi: 10.1016/j.isci.2024.110983 (PMC11472631; doi:10.1016/j.isci.2024.110983)
Supplement: Data S4. TCR clonal diversity indices across mild, moderate, and severe severity groupings in dengue positive patients with statistical significance [file mmc5.xlsx]

## Sheet: Sheet1
Supplementary File S4. TCR clonal diversity indices across mild, moderate, and severe severity groupings in dengue positive patients with statistical significance
Diversity Indices Median			Mann Whitney non-parametric unpaird test
Chao1_index			Chao1_index
Group	Median		Groups	p_value	significance
Mild	108		Mild vs Moderate	0.0323	*
Moderate	183		Moderate vs Severe	0.0141	*
Severe	95		Mild vs Severe	0.5751	ns
Inverse simpson_index			Inverse simpson_index
Group	Median		Groups	p_value	significance
Mild	43		Mild vs Moderate	0.0152	*
Moderate	69		Moderate vs Severe	0.002	**
Severe	30		Mild vs Severe	0.2532	ns
Shannon Weiner_index			Shannon Weiner_index
Group	Median		Groups	p_value	significance
Mild	52		Mild vs Moderate	0.0257	*
Moderate	101		Moderate vs Severe	0.0024	**
Severe	34		Mild vs Severe	0.2658	ns
ChaoE_index			ChaoE_index
Group	Median		Groups	p_value	significance
Mild	108		Mild vs Moderate	0.0323	*
Moderate	183		Moderate vs Severe	0.0141	*
Severe	95		Mild vs Severe	0.5751	ns
d50_index			d50_index
Group	Median		Groups	p_value	significance
Mild	0.92		Mild vs Moderate	0.0266	*
Moderate	0.95		Moderate vs Severe	0.003	**
Severe	0.89		Mild vs Severe	0.2685	ns
Efron thisted_index			Efron thisted_index
Group	Median		Groups	p_value	significance
Mild	96		Mild vs Moderate	0.0363	*
Moderate	189		Moderate vs Severe	0.0041	**
Severe	62		Mild vs Severe	0.292	ns
