# Supplementary material for: TCR repertoire dynamics and their responses underscores dengue severity
Source: iScience. 2024 Sep 16;27(10):110983. doi: 10.1016/j.isci.2024.110983 (PMC11472631; doi:10.1016/j.isci.2024.110983)
Supplement: Data S5. Relative abundance & Fisher’s exact test of TCR repertoire chains across mild, moderate, and severe groupings of dengue positive patients [file mmc6.xlsx]

## Sheet: Sheet1
Supplementary File S5. Relative abundance & Fisher's exact test of TCR repertoire chains across mild, moderate, and severe groupings of dengue positive patients
TCR repertoire chains across mild, moderate, and severe
Group	TRAV	TRBV	TRDV	TRGV	Total
Mild	1395	2725	157	561	4838
Moderate	2159	3798	179	775	6911
Severe	365	687	66	229	1347
Total	3919	7210	402	1565	13096
Relative abundance (%) of TCR repertoire chains
Group	TRAV	TRBV	TRDV	TRGV	Total
Mild	28.8342	56.3249	3.24514	11.5957	100
Moderate	31.2401	54.9559	2.59007	11.214	100
Severe	27.0973	51.0022	4.89978	17.0007	100
Total	87.1715	162.283	10.735	39.8104	300
Relative %	29.0572	54.0943	3.57833	13.2701	100
Fisher's exact statistical test
	TRAV		TRBV		TRDV		TRGV
Groupwise	pvalue	sig	pvalue	sig	pvalue	sig	pvalue	sig
Mild vs Moderate	0.0052	**	0.1464	ns	0.0375	*	0.5353	ns
Moderate vs Severe	0.0026	**	0.0078	**	<0.0001	****	<0.0001	****
Mild vs Severe	0.2191	ns	0.0006	***	0.0049	**	<0.0001	****
