# Supplementary material for: TCR repertoire dynamics and their responses underscores dengue severity
Source: iScience. 2024 Sep 16;27(10):110983. doi: 10.1016/j.isci.2024.110983 (PMC11472631; doi:10.1016/j.isci.2024.110983)
Supplement: Data S6. Mann Whitney test for 122 V, 74 J segments and topmost VJ pair usage between mild, moderate, and severe groupings in dengue positive patients [file mmc7.xlsx]

## Sheet: Sheet1
Supplementary File S6. Mann Whitney test for 122 V, 74 J segments and topmost VJ pair usage between mild, moderate, and severe groupings in dengue positive patients
	Significance					Significance					Significance
V gene	Mild vs Moderate	Mild vs Severe	Moderate vs Severe		J gene	Mild vs Moderate	Mild vs Severe	Moderate vs Severe		VJ pair	Mild vs Moderate	Mild vs Severe	Moderate vs Severe
TRAV1-1	*	ns	ns		TRAJ10	ns	ns	ns		V J pair	Mild vs Moderate	Mild vs Severe	Moderate vs Severe
TRAV1-2	ns	*	*		TRAJ11	ns	-	-		TRBV6-4 TRBJ2-3	ns	ns	ns
TRAV10	ns	*	*		TRAJ12	ns	ns	*		TRBV4-1 TRBJ2-7	ns	ns	ns
TRAV12-1	**	ns	ns		TRAJ13	ns	ns	**		TRBV24-1 TRBJ1-2	ns	ns	ns
TRAV12-2	ns	ns	ns		TRAJ15	ns	ns	ns		TRBV5-4 TRBJ2-2	ns	ns	ns
TRAV12-3	ns	ns	ns		TRAJ16	ns	ns	ns		TRBV6-1 TRBJ2-7	ns	ns	ns
TRAV13-1	**	ns	*		TRAJ17	ns	ns	ns		TRGV9 TRGJ2	ns	ns	*
TRAV13-2	ns	ns	ns		TRAJ18	ns	ns	ns		TRGV10 TRGJP1	ns	*	**
TRAV14DV4	ns	ns	ns		TRAJ20	*	ns	*		TRGV9 TRGJP	ns	ns	ns
TRAV15	-	-	-		TRAJ21	ns	ns	ns		TRGV10 TRGJ2	ns	ns	ns
TRAV16	ns	ns	ns		TRAJ22	*	ns	**		TRGV4 TRGJ2	ns	ns	ns
TRAV17	ns	ns	ns		TRAJ23	ns	*	**		TRBV10-1;TRBJ2-1
TRAV19	*	ns	*		TRAJ24	ns	ns	ns		TRBV12-3 TRBJ2-7	*	ns	*
TRAV2	*	ns	ns		TRAJ26	ns	**	**		TRBV12-4 TRBJ2-7	*	ns	*
TRAV20	ns	ns	ns		TRAJ27	ns	ns	ns		TRBV4-3 TRBJ2-3	ns	ns	ns
TRAV21	ns	ns	ns		TRAJ28	*	ns	ns		TRBV6-2 TRBJ2-7	*	ns	ns
TRAV22	ns	ns	ns		TRAJ29	*	ns	*		TRBV6-3 TRBJ2-7	*	ns	ns
TRAV23DV6	ns	*	*		TRAJ3	ns	ns	ns		TRAV29DV5 TRAJ45	ns	ns	ns
TRAV24	ns	ns	ns		TRAJ30	ns	ns	ns		TRBV6-6 TRBJ1-1	ns	ns	ns
TRAV25	ns	-	-		TRAJ31	**	ns	*		TRAV13-1 TRAJ45	ns	ns	ns
TRAV26-1	ns	ns	ns		TRAJ32	ns	ns	ns		TRBV2 TRBJ1-3	ns	ns	ns
TRAV26-2	*	ns	ns		TRAJ33	*	ns	ns		TRAV12-3 TRAJ48	ns	ns	ns
TRAV27	**	ns	**		TRAJ34	ns	ns	ns		TRBV13 TRBJ2-5	ns	ns	ns
TRAV28	ns	-	-		TRAJ35	ns	-	-		TRAV24 TRAJ48	ns	ns	ns
TRAV29DV5	ns	ns	ns		TRAJ36	ns	ns	ns		TRAV13-1 TRAJ16	ns	ns	ns
TRAV3	*	ns	*		TRAJ37	*	ns	*
TRAV30	ns	ns	*		TRAJ38	ns	ns	ns
TRAV34	ns	ns	ns		TRAJ39	ns	ns	ns
TRAV35	ns	ns	ns		TRAJ4	ns	ns	ns
TRAV36DV7	ns	ns	ns		TRAJ40	*	ns	ns
TRAV38-1	ns	ns	ns		TRAJ41	ns	ns	ns
TRAV38-2DV8	ns	ns	ns		TRAJ42	ns	ns	ns
TRAV39	ns	ns	ns		TRAJ43	ns	ns	*
TRAV4	ns	ns	*		TRAJ44	ns	ns	ns
TRAV40	ns	-	-		TRAJ45	*	ns	ns
TRAV41	ns	ns	ns		TRAJ46	-	-	-
TRAV5	***	ns	ns		TRAJ47	ns	ns	*
TRAV6	ns	ns	ns		TRAJ48	ns	ns	ns
TRAV8-1	*	ns	**		TRAJ49	ns	ns	ns
TRAV8-2	ns	ns	ns		TRAJ5	ns	*	**
TRAV8-3	ns	ns	ns		TRAJ50	ns	ns	ns
TRAV8-4	ns	ns	ns		TRAJ52	ns	ns	ns
TRAV8-5	-	-	-		TRAJ53	ns	ns	ns
TRAV8-6	ns	ns	ns		TRAJ54	ns	ns	ns
TRAV8-7	ns	ns	ns		TRAJ56	ns	-	-
TRAV9-1	ns	ns	ns		TRAJ57	*	ns	ns
TRAV9-2	ns	ns	ns		TRAJ58	ns	ns	*
TRBV1	ns	-	-		TRAJ6	*	ns	*
TRBV10-1	ns	ns	ns		TRAJ60	-	-	-
TRBV10-2	ns	ns	ns		TRAJ61	ns	-	-
TRBV10-3	ns	ns	*		TRAJ7	ns	ns	**
TRBV11-1	ns	ns	**		TRAJ8	ns	ns	ns
TRBV11-2	ns	ns	*		TRAJ9	ns	ns	ns
TRBV11-3	*	ns	*		TRBJ1-1	*	ns	ns
TRBV12-1	-	-	-		TRBJ1-2	ns	ns	ns
TRBV12-2	-	-	-		TRBJ1-3	ns	ns	ns
TRBV12-3	ns	ns	ns		TRBJ1-4	ns	ns	ns
TRBV12-4	ns	ns	ns		TRBJ1-5	ns	ns	ns
TRBV12-5	ns	ns	ns		TRBJ1-6	ns	ns	*
TRBV13	*	ns	ns		TRBJ2-1	*	ns	ns
TRBV14	ns	ns	ns		TRBJ2-2	ns	ns	ns
TRBV15	ns	ns	*		TRBJ2-3	ns	ns	ns
TRBV16	ns	ns	ns		TRBJ2-4	ns	ns	ns
TRBV18	ns	ns	ns		TRBJ2-5	ns	ns	ns
TRBV19	ns	ns	ns		TRBJ2-6	ns	**	**
TRBV2	ns	ns	ns		TRBJ2-7	ns	ns	ns
TRBV20-1	ns	ns	ns		TRDJ1	ns	ns	ns
TRBV21-1	ns	ns	ns		TRDJ2	ns	ns	ns
TRBV23-1	ns	ns	ns		TRDJ3	ns	ns	ns
TRBV24-1	ns	ns	ns		TRGJ1	ns	ns	ns
TRBV25-1	ns	ns	ns		TRGJ2	ns	ns	ns
TRBV27	ns	ns	ns		TRGJP	ns	ns	ns
TRBV28	ns	ns	ns		TRGJP1	ns	ns	ns
TRBV29-1	ns	ns	ns		TRGJP2	*	ns	ns
TRBV3-1	ns	ns	*
TRBV3-2	ns	ns	ns
TRBV30	ns	ns	ns
TRBV4-1	ns	ns	ns
TRBV4-2	ns	ns	**
TRBV4-3	ns	ns	ns
TRBV5-1	ns	ns	ns
TRBV5-2	-	-	-
TRBV5-3	-	-	-
TRBV5-4	ns	ns	ns
TRBV5-5	*	ns	ns
TRBV5-6	*	ns	*
TRBV5-7	ns	ns	ns
TRBV5-8	ns	ns	ns
TRBV6-1	ns	ns	ns
TRBV6-2	**	ns	*
TRBV6-3	***	ns	ns
TRBV6-4	ns	ns	ns
TRBV6-5	ns	ns	ns
TRBV6-6	ns	ns	ns
TRBV6-7	ns	-	-
TRBV6-8	-	-	-
TRBV6-9	ns	ns	ns
TRBV7-1	ns	ns	ns
TRBV7-2	ns	ns	ns
TRBV7-3	ns	ns	ns
TRBV7-4	ns	ns	ns
TRBV7-5	-	-	-
TRBV7-6	ns	ns	*
TRBV7-7	ns	ns	ns
TRBV7-8	ns	ns	ns
TRBV7-9	ns	*	**
TRBV9	ns	ns	ns
TRDV1	ns	ns	ns
TRDV2	ns	ns	ns
TRDV3	ns	ns	ns
TRGV1	ns	ns	ns
TRGV10	ns	ns	ns
TRGV11	-	-	-
TRGV2	ns	ns	ns
TRGV3	ns	ns	ns
TRGV4	*	ns	ns
TRGV5	ns	ns	ns
TRGV5P	ns	ns	ns
TRGV6	-	-	-
TRGV7	ns	ns	ns
TRGV8	ns	ns	ns
TRGV9	ns	ns	ns
