# Supplementary material for: TCR repertoire dynamics and their responses underscores dengue severity
Source: iScience. 2024 Sep 16;27(10):110983. doi: 10.1016/j.isci.2024.110983 (PMC11472631; doi:10.1016/j.isci.2024.110983)
Supplement: Data S7. Dengue sample-specific serotype and genome coverage [file mmc8.xlsx]

## Sheet: Sheet1
Supplementary File S7. Dengue sample-specific serotype and genome coverage.
Sample	Accession ID	Group	Mapped sequencing reads	Sequencing Depth	Coverage (%)	Serotype
IGIB113000849750	EPI_ISL_19368703	Mild	190010	1898.79	99.93	DENV2
IGIB113002156413	EPI_ISL_19368704	Mild	6619	61.9087	99.44	DENV2
IGIB113002257842	EPI_ISL_19368705	Mild	276442	2916.95	99.89	DENV2
IGIB113002298284	EPI_ISL_19368706	Mild	5891	59.0692	99.65	DENV2
IGIB113002300283	EPI_ISL_19368707	Mild	35628	359.696	99.54	DENV2
IGIB113002358285	EPI_ISL_19368708	Mild	12888	125.247	99.69	DENV2
IGIB113002385384	EPI_ISL_19368709	Mild	12319	128.578	99.68	DENV2
IGIB113002390340	EPI_ISL_19368710	Mild	559456	5886.8	99.87	DENV2
IGIB113003405741	EPI_ISL_19368711	Mild	150349	1535.26	99.71	DENV2
IGIB1130143348	EPI_ISL_19368712	Mild	104039	1071.48	99.69	DENV2
IGIB1130388376	EPI_ISL_19368713	Mild	25771	259.874	99.56	DENV2
IGIB1130427008	EPI_ISL_19368714	Mild	847285	8616.66	99.73	DENV2
IGIB1130492220	EPI_ISL_19368715	Mild	50964	535.001	99.59	DENV2
IGIB1130532683	EPI_ISL_19368716	Mild	14455	150.015	99.81	DENV2
IGIB1130567172	EPI_ISL_19368717	Mild	7148	66.6015	99.56	DENV2
IGIB1130631658	EPI_ISL_19368718	Mild	49879	511.473	99.55	DENV2
IGIB113083612	EPI_ISL_19368719	Mild	5683	53.4539	99.49	DENV2
IGIB1130923527	EPI_ISL_19368720	Mild	21265	218.584	99.84	DENV2
IGIB1130924841	EPI_ISL_19368721	Mild	10557	98.7666	99.69	DENV2
IGIB113002348939	EPI_ISL_19368722	Moderate	13021	124.978	99.54	DENV2
IGIB113002385680	EPI_ISL_19368723	Moderate	14903	145.413	99.65	DENV2
IGIB1130170839	EPI_ISL_19368724	Moderate	19058	200.027	99.46	DENV2
IGIB1130395724	EPI_ISL_19368725	Moderate	35804	369.931	99.54	DENV2
IGIB1130487048	EPI_ISL_19368726	Moderate	13614	137.734	99.45	DENV2
IGIB1130493597	EPI_ISL_19368727	Moderate	15919	158.529	99.91	DENV2
IGIB1130496737	EPI_ISL_19368728	Moderate	86659	893.365	99.63	DENV2
IGIB113065285	EPI_ISL_19368729	Moderate	52395	534.721	99.68	DENV2
IGIB1130658717	EPI_ISL_19368730	Moderate	9710	97.137	99.49	DENV2
IGIB1130757484	EPI_ISL_19368731	Moderate	81490	826.002	99.75	DENV2
IGIB113078087	EPI_ISL_19368732	Moderate	10261	103.232	99.25	DENV2
IGIB1130922137	EPI_ISL_19368733	Moderate	70996	718.665	99.69	DENV2
IGIB1130929243	EPI_ISL_19368734	Moderate	10603	102.936	99.45	DENV2
IGIB113002190929	EPI_ISL_19368735	Severe	193320	2001.4	99.85	DENV2
IGIB113002297804	EPI_ISL_19368736	Severe	59176	616.86	99.65	DENV2
IGIB113002299733	EPI_ISL_19368737	Severe	9506	96.9403	99.56	DENV2
IGIB113002307585	EPI_ISL_19368738	Severe	31302	324.423	99.59	DENV2
IGIB113002393366	EPI_ISL_19368739	Severe	7471	74.9804	99.49	DENV2
IGIB113002393520	EPI_ISL_19368740	Severe	57219	602.001	99.54	DENV2
IGIB1130259880	EPI_ISL_19368741	Severe	130944	1357.37	99.74	DENV2
IGIB1130349380	EPI_ISL_19368742	Severe	13597	140.523	99.44	DENV2
IGIB1130492817	EPI_ISL_19368743	Severe	51895	516.518	99.58	DENV2
IGIB1130581789	EPI_ISL_19368744	Severe	39012	388.018	99.57	DENV2
