# Supplementary material for: TCR repertoire dynamics and their responses underscores dengue severity
Source: iScience. 2024 Sep 16;27(10):110983. doi: 10.1016/j.isci.2024.110983 (PMC11472631; doi:10.1016/j.isci.2024.110983)
Supplement: Data S8. Pearson correlation between gene wise mutation in dengue genome and TCR chains across mild, moderate, and severe groupings [file mmc9.xlsx]

## Sheet: Sheet1
Supplementary file S8. Pearson correlation between gene wise mutation in dengue genome and TCR chains across mild, moderate, and severe groupings
MILD												MODERATE												SEVERE
			TRAV		TRBV		TRDV		TRGV						TRAV		TRBV		TRDV		TRGV						TRAV		TRBV		TRDV		TRGV
Gene	Mutation	POS	corr score	P value	corr score	P value	corr score	P value	corr score	P value		Gene	Mutation	POS	corr score	P value	corr score	P value	corr score	P value	corr score	P value		Gene	Mutation	POS	corr score	P value	corr score	P value	corr score	P value	corr score	P value
5'UTR	G44A	44	-0.3986	ns	-0.4726	*	-0.5069	*	-0.2716	ns		NS1	C2697T	2697	0.616	*	0.686	**	0.3804	ns	0.7829	**		E	G1128A	1128	0.5877	ns	0.7811	**	0.9469	****	0.9325	****
C	A177G	177	-0.3986	ns	-0.4726	*	-0.5069	*	-0.2716	ns		NS1	A2952G	2952	0.616	*	0.686	**	0.3804	ns	0.7829	**		E	T1323A	1323	0.5877	ns	0.7811	**	0.9469	****	0.9325	****
C	G210A	210	-0.3986	ns	-0.4726	*	-0.5069	*	-0.2716	ns		NS2B	G4149A	4149	-0.5898	*	-0.5029	ns	-0.3806	ns	-0.3877	ns		E	T1323C	1323	-0.5877	ns	-0.7811	**	-0.9469	****	-0.9325	****
C	T384C	384	-0.3986	ns	-0.4726	*	-0.5069	*	-0.2716	ns		NS2B	A4348G	4348	0.4107	ns	0.4798	ns	0.3182	ns	0.7141	**		E	T1626C	1626	-0.2067	ns	-0.407	ns	-0.6469	*	-0.5964	ns
prM	C459T	459	-0.274	ns	-0.2456	ns	-0.5549	*	-0.5633	*		NS3	G5112A	5112	-0.616	*	-0.686	**	-0.3804	ns	-0.7829	**		E	C1656T	1656	-0.2067	ns	-0.407	ns	-0.6469	*	-0.5964	ns
prM	C654T	654	-0.5837	**	-0.6703	**	-0.4843	*	-0.4581	*		NS3	G6294A	6294	-0.5604	*	-0.6087	*	-0.6713	*	-0.5029	ns		E	T1686C	1686	0.5877	ns	0.7811	**	0.9469	****	0.9325	****
M	T795C	795	-0.3042	ns	-0.2807	ns	-0.5069	*	-0.3109	ns		NS4B	C6862T	6862	0.5898	*	0.5029	ns	0.3806	ns	0.3877	ns		E	C1719T	1719	0.5877	ns	0.7811	**	0.9469	****	0.9325	****
E	C1176T	1176	-0.274	ns	-0.2456	ns	-0.5549	*	-0.5633	*		NS4B	C6864A	6864	0.2267	ns	0.231	ns	0.6994	**	0.115	ns		E	C2175T	2175	-0.2067	ns	-0.407	ns	-0.6469	*	-0.5964	ns
E	C1272T	1272	-0.3986	ns	-0.4726	*	-0.5069	*	-0.2716	ns		NS5	T9186C	9186	0.5898	*	0.5029	ns	0.3806	ns	0.3877	ns		NS1	T2682C	2682	-0.2067	ns	-0.407	ns	-0.6469	*	-0.5964	ns
E	A1317G	1317	-0.11	ns	-0.1261	ns	-0.4608	*	-0.4914	*														NS1	C3003T	3003	-0.2067	ns	-0.407	ns	-0.6469	*	-0.5964	ns
E	A1344G	1344	-0.3986	ns	-0.4726	*	-0.5069	*	-0.2716	ns														NS1	A3432C	3432	0.5877	ns	0.7811	**	0.9469	****	0.9325	****
E	T1545C	1545	-0.5982	**	-0.5912	**	-0.8575	****	-0.5826	**														NS2A	T3592G	3592	-0.2067	ns	-0.407	ns	-0.6469	*	-0.5964	ns
E	T1597C	1597	-0.274	ns	-0.2456	ns	-0.5549	*	-0.5633	*														NS2A	T3684C	3684	0.2067	ns	0.407	ns	0.6469	*	0.5964	ns
E	A1638G	1638	-0.2175	ns	-0.2487	ns	-0.5857	**	-0.6159	**														NS2A	C3771T	3771	0.5877	ns	0.7811	**	0.9469	****	0.9325	****
E	C1785T	1785	-0.3351	ns	-0.3874	ns	-0.4416	ns	-0.5082	*														NS2A	C4080T	4080	-0.5877	ns	-0.7811	**	-0.9469	****	-0.9325	****
E	G1788A	1788	-0.4349	ns	-0.4178	ns	-0.6416	**	-0.7561	***														NS2B	G4149A	4149	0.5877	ns	0.7811	**	0.9469	****	0.9325	****
E	C1833T	1833	-0.3986	ns	-0.4726	*	-0.5069	*	-0.2716	ns														NS2B	C4185T	4185	-0.2067	ns	-0.407	ns	-0.6469	*	-0.5964	ns
E	T1836C	1836	-0.3986	ns	-0.4726	*	-0.5069	*	-0.2716	ns														NS3	C4551T	4551	-0.5877	ns	-0.7811	**	-0.9469	****	-0.9325	****
E	T1854C	1854	-0.3986	ns	-0.4726	*	-0.5069	*	-0.2716	ns														NS3	A4602G	4602	0.2067	ns	0.407	ns	0.6469	*	0.5964	ns
E	C1926T	1926	-0.3042	ns	-0.2807	ns	-0.5069	*	-0.3109	ns														NS3	T4914C	4914	0.5877	ns	0.7811	**	0.9469	****	0.9325	****
E	A1932G	1932	-0.3986	ns	-0.4726	*	-0.5069	*	-0.2716	ns														NS3	T4986C	4986	0.2067	ns	0.407	ns	0.6469	*	0.5964	ns
E	G1950A	1950	-0.3986	ns	-0.4726	*	-0.5069	*	-0.2716	ns														NS3	G5577A	5577	0.2067	ns	0.407	ns	0.6469	*	0.5964	ns
E	C1987T	1987	-0.3986	ns	-0.4726	*	-0.5069	*	-0.2716	ns														NS3	A5790T	5790	0.5877	ns	0.7811	**	0.9469	****	0.9325	****
E	T1992C	1992	-0.3986	ns	-0.4726	*	-0.5069	*	-0.2716	ns														NS3	T5847C	5847	0.2067	ns	0.407	ns	0.6469	*	0.5964	ns
E	G2010C	2010	-0.5982	**	-0.5912	**	-0.8575	****	-0.5826	**														NS4A	A6462G	6462	0.5877	ns	0.7811	**	0.9469	****	0.9325	****
E	C2130T	2130	-0.3351	ns	-0.3874	ns	-0.4416	ns	-0.5082	*														NS4A	A6750G	6750	-0.5877	ns	-0.7811	**	-0.9469	****	-0.9325	****
E	C2193T	2193	-0.3351	ns	-0.3874	ns	-0.4416	ns	-0.5082	*														NS4B	C6862T	6862	-0.5877	ns	-0.7811	**	-0.9469	****	-0.9325	****
E	G2379A	2379	-0.4349	ns	-0.4178	ns	-0.6416	**	-0.7561	***														NS4B	C6893T	6893	0.5877	ns	0.7811	**	0.9469	****	0.9325	****
E	C2395T	2395	-0.3494	ns	-0.4457	ns	-0.5074	*	-0.6714	**														NS4B	C7059T	7059	0.2067	ns	0.407	ns	0.6469	*	0.5964	ns
E	C2409T	2409	-0.3186	ns	-0.4619	*	-0.4231	ns	-0.5612	*														NS5	G7647A	7647	0.5877	ns	0.7811	**	0.9469	****	0.9325	****
NS1	C2481T	2481	0.03707	ns	-0.02618	ns	-0.1365	ns	-0.4811	*														NS5	C8094T	8094	0.2067	ns	0.407	ns	0.6469	*	0.5964	ns
NS1	C2700T	2700	-0.3986	ns	-0.4726	*	-0.5069	*	-0.2716	ns														NS5	C8139T	8139	-0.5877	ns	-0.7811	**	-0.9469	****	-0.9325	****
NS1	G2742A	2742	-0.3351	ns	-0.3874	ns	-0.4416	ns	-0.5082	*														NS5	C8199T	8199	0.5877	ns	0.7811	**	0.9469	****	0.9325	****
NS1	C2745T	2745	-0.358	ns	-0.3233	ns	-0.4037	ns	-0.5465	*														NS5	C8526T	8526	0.5877	ns	0.7811	**	0.9469	****	0.9325	****
NS1	T2760C	2760	-0.4349	ns	-0.4178	ns	-0.6416	**	-0.7561	***														NS5	T8844C	8844	-0.2067	ns	-0.407	ns	-0.6469	*	-0.5964	ns
NS1	A2763T	2763	-0.3351	ns	-0.3874	ns	-0.4416	ns	-0.5082	*														NS5	T9186C	9186	-0.5877	ns	-0.7811	**	-0.9469	****	-0.9325	****
NS1	A2770G	2770	-0.3351	ns	-0.3874	ns	-0.4416	ns	-0.5082	*														NS5	T9630C	9630	-0.5877	ns	-0.7811	**	-0.9469	****	-0.9325	****
NS1	A2928G	2928	-0.274	ns	-0.2456	ns	-0.5549	*	-0.5633	*														NS5	G9633A	9633	0.5877	ns	0.7811	**	0.9469	****	0.9325	****
NS1	G2979A	2979	-0.326	ns	-0.3042	ns	-0.6416	**	-0.337	ns														NS5	C10140T	10140	-0.2067	ns	-0.407	ns	-0.6469	*	-0.5964	ns
NS1	A3057T	3057	-0.3986	ns	-0.4726	*	-0.5069	*	-0.2716	ns														3'UTR	T10407C	10407	0.5877	ns	0.7811	**	0.9469	****	0.9325	****
NS1	A3102G	3102	-0.3986	ns	-0.4726	*	-0.5069	*	-0.2716	ns
NS1	T3165A	3165	-0.3986	ns	-0.4726	*	-0.5069	*	-0.2716	ns
NS1	A3222C	3222	-0.5982	**	-0.5912	**	-0.8575	****	-0.5826	**
NS1	A3236G	3236	-0.4642	*	-0.5328	*	-0.4608	*	-0.3636	ns
NS1	C3324T	3324	-0.4349	ns	-0.4178	ns	-0.6416	**	-0.7561	***
NS1	C3330T	3330	-0.5982	**	-0.5912	**	-0.8575	****	-0.5826	**
NS1	A3387G	3387	-0.3986	ns	-0.4726	*	-0.5069	*	-0.2716	ns
NS1	T3453C	3453	-0.1191	ns	-0.1455	ns	-0.4843	*	-0.2807	ns
NS1	C3465T	3465	-0.5982	**	-0.5912	**	-0.8575	****	-0.5826	**
NS2A	A3540G	3540	-0.3351	ns	-0.3874	ns	-0.4416	ns	-0.5082	*
NS2A	G3549A	3549	-0.3986	ns	-0.4726	*	-0.5069	*	-0.2716	ns
NS2A	T3591C	3591	-0.3351	ns	-0.3874	ns	-0.4416	ns	-0.5082	*
NS2A	C3709T	3709	-0.3351	ns	-0.3874	ns	-0.4416	ns	-0.5082	*
NS2A	G3756A	3756	-0.5982	**	-0.5912	**	-0.8575	****	-0.5826	**
NS2A	C3813T	3813	-0.3986	ns	-0.4726	*	-0.5069	*	-0.2716	ns
NS2A	G3843A	3843	-0.5982	**	-0.5912	**	-0.8575	****	-0.5826	**
NS2A	C3861T	3861	-0.3986	ns	-0.4726	*	-0.5069	*	-0.2716	ns
NS2A	A3864G	3864	-0.5982	**	-0.5912	**	-0.8575	****	-0.5826	**
NS2A	C3867G	3867	-0.3986	ns	-0.4726	*	-0.5069	*	-0.2716	ns
NS2A	C3876T	3876	-0.5982	**	-0.5912	**	-0.8575	****	-0.5826	**
NS2A	G3888A	3888	-0.3986	ns	-0.4726	*	-0.5069	*	-0.2716	ns
NS2A	T3894C	3894	-0.3986	ns	-0.4726	*	-0.5069	*	-0.2716	ns
NS2B	C4278T	4278	-0.5982	**	-0.5912	**	-0.8575	****	-0.5826	**
NS2B	A4299T	4299	-0.3986	ns	-0.4726	*	-0.5069	*	-0.2716	ns
NS2B	C4302T	4302	-0.3986	ns	-0.4726	*	-0.5069	*	-0.2716	ns
NS2B	T4438C	4438	-0.3351	ns	-0.3874	ns	-0.4416	ns	-0.5082	*
NS2B	A4467G	4467	-0.3351	ns	-0.3874	ns	-0.4416	ns	-0.5082	*
NS3	C4551T	4551	-0.5982	**	-0.5912	**	-0.8575	****	-0.5826	**
NS3	A4743G	4743	-0.3074	ns	-0.2817	ns	-0.2495	ns	-0.464	*
NS3	C4767T	4767	-0.3042	ns	-0.2807	ns	-0.5069	*	-0.3109	ns
NS3	T4813C	4813	-0.3986	ns	-0.4726	*	-0.5069	*	-0.2716	ns
NS3	C4869T	4869	-0.1579	ns	-0.09073	ns	-0.4982	*	-0.1555	ns
NS3	T4893C	4893	-0.274	ns	-0.2456	ns	-0.5549	*	-0.5633	*
NS3	T4965C	4965	-0.3986	ns	-0.4726	*	-0.5069	*	-0.2716	ns
NS3	T4977C	4977	-0.3986	ns	-0.4726	*	-0.5069	*	-0.2716	ns
NS3	G5112A	5112	-0.3986	ns	-0.4726	*	-0.5069	*	-0.2716	ns
NS3	G5118A	5118	-0.5982	**	-0.5912	**	-0.8575	****	-0.5826	**
NS3	G5121A	5121	-0.3986	ns	-0.4726	*	-0.5069	*	-0.2716	ns
NS3	C5139A	5139	-0.5982	**	-0.5912	**	-0.8575	****	-0.5826	**
NS3	T5176C	5176	-0.3986	ns	-0.4726	*	-0.5069	*	-0.2716	ns
NS3	A5205G	5205	-0.3986	ns	-0.4726	*	-0.5069	*	-0.2716	ns
NS3	T5226C	5226	-0.3986	ns	-0.4726	*	-0.5069	*	-0.2716	ns
NS3	C5259T	5259	-0.3986	ns	-0.4726	*	-0.5069	*	-0.2716	ns
NS3	G5280A	5280	-0.3986	ns	-0.4726	*	-0.5069	*	-0.2716	ns
NS3	T5307C	5307	-0.3986	ns	-0.4726	*	-0.5069	*	-0.2716	ns
NS3	G5328A	5328	-0.3986	ns	-0.4726	*	-0.5069	*	-0.2716	ns
NS3	G5433A	5433	-0.326	ns	-0.3042	ns	-0.6416	**	-0.337	ns
NS3	C5469T	5469	-0.3986	ns	-0.4726	*	-0.5069	*	-0.2716	ns
NS3	T5472C	5472	-0.3986	ns	-0.4726	*	-0.5069	*	-0.2716	ns
NS3	G5649A	5649	-0.5487	*	-0.5227	*	-0.4649	*	-0.6101	**
NS3	A5652G	5652	-0.4752	*	-0.4848	*	-0.3159	ns	-0.408	ns
NS3	T5679C	5679	-0.5982	**	-0.5912	**	-0.8575	****	-0.5826	**
NS3	T5769C	5769	-0.3494	ns	-0.4457	ns	-0.5074	*	-0.6714	**
NS3	G6159A	6159	-0.3986	ns	-0.4726	*	-0.5069	*	-0.2716	ns
NS3	A6180G	6180	-0.2344	ns	-0.3649	ns	-0.3464	ns	-0.4855	*
NS3	C6183T	6183	-0.4002	ns	-0.503	*	-0.5074	*	-0.638	**
NS3	G6294A	6294	-0.2813	ns	-0.3078	ns	-0.4037	ns	-0.5552	*
NS3	T6324C	6324	-0.3986	ns	-0.4726	*	-0.5069	*	-0.2716	ns
NS4A	C6390T	6390	-0.5982	**	-0.5912	**	-0.8575	****	-0.5826	**
NS4A	A6399C	6399	-0.3986	ns	-0.4726	*	-0.5069	*	-0.2716	ns
NS4A	A6402G	6402	-0.3986	ns	-0.4726	*	-0.5069	*	-0.2716	ns
NS4A	T6429C	6429	-0.4349	ns	-0.4178	ns	-0.6416	**	-0.7561	***
NS4A	C6444T	6444	-0.4349	ns	-0.4178	ns	-0.6416	**	-0.7561	***
NS4A	C6448T	6448	-0.3351	ns	-0.3874	ns	-0.4416	ns	-0.5082	*
NS4A	C6510T	6510	-0.3351	ns	-0.3874	ns	-0.4416	ns	-0.5082	*
NS4A	T6582C	6582	-0.3351	ns	-0.3874	ns	-0.4416	ns	-0.5082	*
NS4A	T6583C	6583	-0.3351	ns	-0.3874	ns	-0.4416	ns	-0.5082	*
NS4A	A6585G	6585	-0.4349	ns	-0.4178	ns	-0.6416	**	-0.7561	***
NS4A	C6606T	6606	-0.2496	ns	-0.1863	ns	-0.4982	*	-0.5082	*
NS4A	C6651T	6651	-0.4349	ns	-0.4178	ns	-0.6416	**	-0.7561	***
NS4A	C6666T	6666	-0.3351	ns	-0.3874	ns	-0.4416	ns	-0.5082	*
NS4B	G6777A	6777	-0.4349	ns	-0.4178	ns	-0.6416	**	-0.7561	***
NS4B	C6783T	6783	-0.3351	ns	-0.3874	ns	-0.4416	ns	-0.5082	*
NS4B	C6801T	6801	-0.3351	ns	-0.3874	ns	-0.4416	ns	-0.5082	*
NS4B	G6880A	6880	-0.3986	ns	-0.4726	*	-0.5069	*	-0.2716	ns
NS4B	C6894T	6894	-0.3351	ns	-0.3874	ns	-0.4416	ns	-0.5082	*
NS4B	G6945A	6945	-0.3986	ns	-0.4726	*	-0.5069	*	-0.2716	ns
NS4B	C6957A	6957	-0.3986	ns	-0.4726	*	-0.5069	*	-0.2716	ns
NS4B	G6967A	6967	0.0005252	ns	0.017	ns	-0.02436	ns	-0.4566	*
NS4B	T6969C	6969	0.0005252	ns	0.017	ns	-0.02436	ns	-0.4566	*
NS4B	T7155C	7155	-0.6092	**	-0.5236	*	-0.5743	*	-0.599	**
NS4B	A7206G	7206	-0.326	ns	-0.3042	ns	-0.6416	**	-0.337	ns
NS4B	G7395A	7395	-0.3351	ns	-0.3874	ns	-0.4416	ns	-0.5082	*
NS4B	G7401A	7401	-0.3351	ns	-0.3874	ns	-0.4416	ns	-0.5082	*
NS4B	C7467T	7467	-0.3428	ns	-0.4564	*	-0.672	**	-0.6831	**
NS4B	C7473T	7473	-0.274	ns	-0.2456	ns	-0.5549	*	-0.5633	*
NS5	C7653T	7653	-0.3986	ns	-0.4726	*	-0.5069	*	-0.2716	ns
NS5	T7704C	7704	-0.3225	ns	-0.2981	ns	-0.3434	ns	-0.4823	*
NS5	A7749G	7749	-0.3225	ns	-0.2981	ns	-0.3434	ns	-0.4823	*
NS5	C7809T	7809	-0.3351	ns	-0.3874	ns	-0.4416	ns	-0.5082	*
NS5	T7812C	7812	-0.3351	ns	-0.3874	ns	-0.4416	ns	-0.5082	*
NS5	A7821G	7821	-0.3225	ns	-0.2981	ns	-0.3434	ns	-0.4823	*
NS5	G7862A	7862	-0.3986	ns	-0.4726	*	-0.5069	*	-0.2716	ns
NS5	C7899T	7899	-0.4349	ns	-0.4178	ns	-0.6416	**	-0.7561	***
NS5	G7929T	7929	-0.3986	ns	-0.4726	*	-0.5069	*	-0.2716	ns
NS5	A7938G	7938	-0.3986	ns	-0.4726	*	-0.5069	*	-0.2716	ns
NS5	C7968T	7968	-0.3986	ns	-0.4726	*	-0.5069	*	-0.2716	ns
NS5	T7999C	7999	-0.3986	ns	-0.4726	*	-0.5069	*	-0.2716	ns
NS5	C8091T	8091	-0.3042	ns	-0.2807	ns	-0.5069	*	-0.3109	ns
NS5	C8133T	8133	-0.274	ns	-0.2456	ns	-0.5549	*	-0.5633	*
NS5	C8289T	8289	-0.3986	ns	-0.4726	*	-0.5069	*	-0.2716	ns
NS5	T8308C	8308	-0.326	ns	-0.3042	ns	-0.6416	**	-0.337	ns
NS5	T8381C	8381	-0.5982	**	-0.5912	**	-0.8575	****	-0.5826	**
NS5	C8388T	8388	-0.3986	ns	-0.4726	*	-0.5069	*	-0.2716	ns
NS5	C8454T	8454	-0.3042	ns	-0.2807	ns	-0.5069	*	-0.3109	ns
NS5	T8490C	8490	-0.3032	ns	-0.4208	ns	-0.486	*	-0.5464	*
NS5	A8700G	8700	-0.4349	ns	-0.4178	ns	-0.6416	**	-0.7561	***
NS5	T8853C	8853	-0.326	ns	-0.3042	ns	-0.6416	**	-0.337	ns
NS5	C9034T	9034	-0.5397	*	-0.4619	*	-0.3184	ns	-0.4147	ns
NS5	C9208T	9208	-0.3651	ns	-0.5612	*	-0.6111	**	-0.4779	*
NS5	C9264T	9264	-0.4349	ns	-0.4178	ns	-0.6416	**	-0.7561	***
NS5	A9318G	9318	-0.274	ns	-0.2456	ns	-0.5549	*	-0.5633	*
NS5	G9383T	9383	-0.3351	ns	-0.3874	ns	-0.4416	ns	-0.5082	*
NS5	T9390C	9390	-0.3351	ns	-0.3874	ns	-0.4416	ns	-0.5082	*
NS5	T9411C	9411	-0.3351	ns	-0.3874	ns	-0.4416	ns	-0.5082	*
NS5	T9456C	9456	-0.3351	ns	-0.3874	ns	-0.4416	ns	-0.5082	*
NS5	A9478G	9478	-0.4349	ns	-0.4178	ns	-0.6416	**	-0.7561	***
NS5	C9492T	9492	-0.5982	**	-0.5912	**	-0.8575	****	-0.5826	**
NS5	C9499A	9499	-0.3986	ns	-0.4726	*	-0.5069	*	-0.2716	ns
NS5	T9601C	9601	-0.3986	ns	-0.4726	*	-0.5069	*	-0.2716	ns
NS5	C9693T	9693	-0.3986	ns	-0.4726	*	-0.5069	*	-0.2716	ns
NS5	C9741T	9741	-0.3986	ns	-0.4726	*	-0.5069	*	-0.2716	ns
NS5	C9777T	9777	-0.5982	**	-0.5912	**	-0.8575	****	-0.5826	**
NS5	A9780G	9780	-0.3986	ns	-0.4726	*	-0.5069	*	-0.2716	ns
NS5	T9810C	9810	-0.3986	ns	-0.4726	*	-0.5069	*	-0.2716	ns
NS5	G9819A	9819	-0.3986	ns	-0.4726	*	-0.5069	*	-0.2716	ns
NS5	G9822A	9822	-0.3986	ns	-0.4726	*	-0.5069	*	-0.2716	ns
NS5	C9825T	9825	-0.3986	ns	-0.4726	*	-0.5069	*	-0.2716	ns
NS5	T10126C	10126	-0.5982	**	-0.5912	**	-0.8575	****	-0.5826	**
NS5	A10254G	10254	-0.3428	ns	-0.4564	*	-0.672	**	-0.6831	**
NS5	T10263C	10263	-0.5982	**	-0.5912	**	-0.8575	****	-0.5826	**
3'UTR	A10280G	10280	-0.3351	ns	-0.3874	ns	-0.4416	ns	-0.5082	*
3'UTR	A10285T	10285	-0.3351	ns	-0.3874	ns	-0.4416	ns	-0.5082	*
3'UTR	G10296A	10296	-0.4349	ns	-0.4178	ns	-0.6416	**	-0.7561	***
3'UTR	T10299C	10299	-0.3351	ns	-0.3874	ns	-0.4416	ns	-0.5082	*
